# Supplementary material for: Integrating Near-Infrared Spectroscopy and Proteomics for Semen Quality Biosensing
Source: Biosensors (Basel). 2025 Jul 15;15(7):456. doi: 10.3390/bios15070456 (PMC12293692; doi:10.3390/bios15070456)
Supplement: Supplementary file 1 [file biosensors-15-00456-s001.zip]

Archive with 3 entries (3 files):
- Dlamini et al., Supplementary file 1-BS.xlsx
- Dlamini et al., Supplementary file 2-BS.xlsx
- Dlamini et al., Supplementary file 3-BS.xlsx
