# Supplementary material for: Integrating Near-Infrared Spectroscopy and Proteomics for Semen Quality Biosensing
Source: Biosensors (Basel). 2025 Jul 15;15(7):456. doi: 10.3390/bios15070456 (PMC12293692; doi:10.3390/bios15070456)
Supplement: Supplementary file 1 [file biosensors-15-00456-s001.zip › Dlamini et al., Supplementary file 1-BS.xlsx]

## Sheet: Total Proteins_Supp 1
Manuscript Title: Integrating Near-Infrared Spectroscopy and Proteomics for Semen Quality Biosensing
Authors: Notsile H Dlamini1, Mariana Santos-Rivera2, Tina Nguyen3, Carrie Vance-Kouba2, Olga Pechanova4, Tibor Pechan4, Jean M Feugang1*
Supplementary file 1. Total proteins of boar seminal plasma derived-extracellular vesicles (SP-EVs).
Proteome of SP-EVs of Passed semen: 218 unique GI proteins (Data search of May 2024)						Proteome of SP-EVs of Failed semen: 238 unique GI proteins (Data search of May 2024)						Protein distribution between Passed and Failed groups: Venn Diagram representations
Accession No.	gi	gi#	Protein Name	emPAI		Accession No.	gi	gi#	Protein Name	emPAI							Names	total	gi#
gi|65987	gi	65987	glyceraldehyde-3-phosphate dehydrogenase (phosphorylating) (EC 1.2.1.12) - pig	0.15		gi|120094	gi	120094	RecName: Full=Fibrinogen alpha chain; Contains: RecName: Full=Fibrinopeptide A	8.99			Input files:				Failed Passed	69	343168793
gi|108346	gi	108346	spermadhesin PSP-I - pig	1.23		gi|108346	gi	108346	spermadhesin PSP-I - pig	2.52									346716331
gi|114083	gi	114083	RecName: Full=Carbohydrate-binding protein AQN-3; AltName: Full=Spermadhesin AQN-3; AltName: Full=Zona pellucida-binding protein AQN-3	0.45		gi|41688298	gi	41688298	lactotransferrin [Sus scrofa]	1.4			List names	number of gi#	number of unique gi#				194033654
gi|121149	gi	121149	RecName: Full=Gamma-glutamyltranspeptidase 1; Short=GGT 1; AltName: Full=Gamma-glutamyltransferase 1; AltName: Full=Glutathione hydrolase 1; AltName: Full=Leukotriene-C4 hydrolase; AltName: CD_antigen=CD224; Contains: RecName: Full=Gamma-glutamyltra	0.18		gi|38569755	gi	38569755	vimentin, partial [Sus scrofa]	1.33			Failed	238	238				927200278
gi|123986	gi	123986	RecName: Full=Seminal plasma acrosin inhibitor A1	2.49		gi|1041667	gi	1041667	65 kDa epididymal boar protein [Sus scrofa]	1.3			Passed	218	218				3915882
gi|125151	gi	125151	RecName: Full=Adenylate kinase isoenzyme 1; Short=AK 1; AltName: Full=ATP-AMP transphosphorylase 1; AltName: Full=ATP:AMP phosphotransferase; AltName: Full=Adenylate monophosphate kinase; AltName: Full=Myokinase	0.25		gi|731173974	gi	731173974	heparin-binding protein WGA16 [Sus scrofa]	1.27			Overall number of unique elements		387				194038728
gi|127804	gi	127804	RecName: Full=Sodium/glucose cotransporter 1; Short=Na(+)/glucose cotransporter 1; AltName: Full=High affinity sodium-glucose cotransporter; AltName: Full=Solute carrier family 5 member 1	0.08		gi|86560784	gi	86560784	RAB22A, partial [Sus scrofa]	1.23									248304
gi|131821	gi	131821	RecName: Full=Radixin; AltName: Full=Moesin-B	0.44		gi|45269029	gi	45269029	cytoskeletal beta actin, partial [Sus scrofa]	1.2									28566188
gi|135490	gi	135490	RecName: Full=Tubulin beta chain; AltName: Full=Beta-tubulin	0.1		gi|3915882	gi	3915882	RecName: Full=Lactotransferrin; Short=Lactoferrin; Flags: Precursor	1.1									125151
gi|136192	gi	136192	RecName: Full=Serotransferrin; Short=Transferrin; AltName: Full=Beta-1 metal-binding globulin; AltName: Full=Siderophilin	0.14		gi|164470586	gi	164470586	mannosidase alpha class 2B member 2, partial [Sus scrofa]	1.01									326321456
gi|164318	gi	164318	albumin, partial [Sus scrofa]	0.33		gi|545814700	gi	545814700	PREDICTED: pancreatic secretory granule membrane major glycoprotein GP2 isoform X1 [Sus scrofa]	1.01									24935336
gi|164409	gi	164409	complement cytolysis inhibitor [Sus scrofa]	0.1		gi|1628608	gi	1628608	ubiquitin/ribosomal fusion protein [Sus scrofa]	0.95									311269573
gi|164703	gi	164703	acrosin precursor (EC 3.4.21.10) [Sus scrofa]	0.25		gi|164525	gi	164525	lactoferrin [Sus scrofa]	0.92									75706899
gi|223869	gi	223869	protein,glial fibrillary acidic	0.23		gi|1695731	gi	1695731	Rho A, partial [Sus scrofa]	0.89									335284522
gi|248304	gi	248304	AWN-1=spermadhesin [swine, Peptide, 133 aa]	2.81		gi|62208256	gi	62208256	BRICHOS-like protein [Sus scrofa]	0.87									38569755
gi|544445	gi	544445	RecName: Full=Glutathione S-transferase P; AltName: Full=GST P1-1; AltName: Full=GST class-pi	0.23		gi|164614	gi	164614	lactoferrin [Sus scrofa]	0.83									136192
gi|688416	gi	688416	135kDa protein [Sus scrofa]	0.35		gi|24935337	gi	24935337	alkaline phosphatase, partial [Sus scrofa]	0.74									311261749
gi|833798	gi	833798	albumin, partial [Sus scrofa]	0.25		gi|171221587	gi	171221587	milk fat globule-EGF factor 8 protein [Sus scrofa]	0.69									347300376
gi|904141	gi	904141	protein S, partial [Sus scrofa]	0.07		gi|121149	gi	121149	RecName: Full=Gamma-glutamyltranspeptidase 1; Short=GGT 1; AltName: Full=Gamma-glutamyltransferase 1; AltName: Full=Glutathione hydrolase 1; AltName: Full=Leukotriene-C4 hydrolase; AltName: CD_antigen=CD224; Contains: RecName: Full=Gamma-glutamyltra	0.64									311255274
gi|1016330	gi	1016330	porcine inhibitor of carbonic anhydrase precursor [Sus scrofa]	0.21		gi|335284522	gi	335284522	PREDICTED: pancreatic secretory granule membrane major glycoprotein GP2 isoform X2 [Sus scrofa]	0.62									45269029
gi|1041667	gi	1041667	65 kDa epididymal boar protein [Sus scrofa]	0.63		gi|194036463	gi	194036463	PREDICTED: ras-related protein Rap-1A isoform X1 [Sus scrofa]	0.61									545881010
gi|1165145	gi	1165145	annexin I, partial [Sus scrofa]	0.14		gi|927212714	gi	927212714	PREDICTED: beta-actin-like protein 2 [Sus scrofa]	0.61									417515970
gi|1256428	gi	1256428	mature porcine factor IX, partial [Sus scrofa]	0.37		gi|346986432	gi	346986432	transforming protein RhoA [Sus scrofa]	0.6									335306431
gi|1839536	gi	1839536	dipeptidyl peptidase II, DPP II, dipeptidyl aminopeptidase II {N-terminal} [swine, seminal plasma, Peptide Partial, 41 aa]	1.46		gi|17225060	gi	17225060	immunoglobulin heavy chain variable region, partial [Sus scrofa]	0.57									1165145
gi|2652928	gi	2652928	pP47 protein, partial [Sus scrofa]	0.72		gi|119662957	gi	119662957	immunoglobulin heavy chain variable region, partial [Sus scrofa]	0.5									131821
gi|3599989	gi	3599989	seminal plasma protein pB1 precursor [Sus scrofa]	0.37		gi|559775234	gi	559775234	immunoglobulin light chain constant region, partial [Sus scrofa]	0.5									311248892
gi|3915882	gi	3915882	RecName: Full=Lactotransferrin; Short=Lactoferrin; Flags: Precursor	1.34		gi|33386552	gi	33386552	epididymal sperm binding protein E12 precursor [Sus scrofa]	0.47									731173974
gi|8132991	gi	8132991	micromolar calcium-activated neutral protease 1 isoform B [Sus scrofa]	0.07		gi|54888422	gi	54888422	immunoglobulin heavy chain variable region, partial [Sus scrofa]	0.47									350581449
gi|15824330	gi	15824330	transcription factor GATA-6 [Sus scrofa]	0.12		gi|114083	gi	114083	RecName: Full=Carbohydrate-binding protein AQN-3; AltName: Full=Spermadhesin AQN-3; AltName: Full=Zona pellucida-binding protein AQN-3	0.46									148724917
gi|16612144	gi	16612144	bone morphogenetic protein receptor type IB [Sus scrofa]	0.09		gi|54888438	gi	54888438	immunoglobulin heavy chain variable region, partial [Sus scrofa]	0.46									24935337
gi|17467354	gi	17467354	lactoferrin, partial [Sus scrofa]	1.3		gi|119662979	gi	119662979	immunoglobulin heavy chain variable region, partial [Sus scrofa]	0.46									927175076
gi|21464594	gi	21464594	complement regulator factor H [Sus scrofa]	0.04		gi|119662985	gi	119662985	immunoglobulin heavy chain variable region, partial [Sus scrofa]	0.46									171221587
gi|21617495	gi	21617495	alpha-fetoprotein precursor [Sus scrofa]	0.08		gi|131821	gi	131821	RecName: Full=Radixin; AltName: Full=Moesin-B	0.45									753704044
gi|22219037	gi	22219037	Chain A, Crystal Structure Of Pig Muscle Phosphoglycerate Kinase Ternary Complex With Amp-Pcp And 3pg	0.12		gi|790202	gi	790202	skeletal alpha actin [Sus scrofa]	0.45									914718192
gi|23304618	gi	23304618	glycogen synthase, partial [Sus scrofa]	0.37		gi|119662937	gi	119662937	immunoglobulin heavy chain variable region, partial [Sus scrofa]	0.45									33386552
gi|24935336	gi	24935336	alkaline phosphatase, partial [Sus scrofa]	0.31		gi|753704044	gi	753704044	chloride intracellular channel 1 [Sus scrofa domesticus]	0.45									164318
gi|24935337	gi	24935337	alkaline phosphatase, partial [Sus scrofa]	0.2		gi|1575466	gi	1575466	beta 1,4 galactosyltransferase, partial [Sus scrofa]	0.44									164409
gi|27544470	gi	27544470	recombination activating protein 1 [Sus scrofa]	0.04		gi|54888474	gi	54888474	immunoglobulin heavy chain variable region, partial [Sus scrofa]	0.44									927172851
gi|28435507	gi	28435507	nexin-1 [Sus scrofa]	0.25		gi|54888560	gi	54888560	immunoglobulin heavy chain variable region, partial [Sus scrofa]	0.42									114083
gi|28566188	gi	28566188	dipeptidyl peptidase IV [Sus scrofa]	0.12		gi|166244451	gi	166244451	CD147 [Sus scrofa]	0.41									217031226
gi|33386552	gi	33386552	epididymal sperm binding protein E12 precursor [Sus scrofa]	0.21		gi|248304	gi	248304	AWN-1=spermadhesin [swine, Peptide, 133 aa]	0.4									350586100
gi|34329339	gi	34329339	complement factor D, partial [Sus scrofa]	0.71		gi|558857	gi	558857	Ig heavy chain variable VDJ region, partial [Sus scrofa]	0.39									544445
gi|34787133	gi	34787133	putative lysosomal glucocerebrosidase precursor [Sus scrofa]	0.09		gi|159792914	gi	159792914	cell death-inducing DFFA-like effector B variant 1 [Sus scrofa]	0.38									41688298
gi|35293573	gi	35293573	toll-like receptor 2 [Sus scrofa]	0.06		gi|571377	gi	571377	Ig heavy chain variable VDJ region, partial [Sus scrofa]	0.36									194043123
gi|38230151	gi	38230151	fructose-bisphosphate aldolase A, partial [Sus scrofa]	0.49		gi|571403	gi	571403	Ig heavy chain variable VDJ region, partial [Sus scrofa]	0.35									335297257
gi|38304064	gi	38304064	equilibrative nucleoside transporter 1, partial [Sus scrofa]	0.2		gi|1054947	gi	1054947	diadenosine tetraphosphatase [Sus scrofa]	0.35									108346
gi|38569755	gi	38569755	vimentin, partial [Sus scrofa]	1.29		gi|337255748	gi	337255748	thyroid hormone-responsive protein [Sus scrofa]	0.35									688416
gi|41688298	gi	41688298	lactotransferrin [Sus scrofa]	1.34		gi|927220670	gi	927220670	PREDICTED: eukaryotic translation initiation factor 1A, Y-linked isoform X1 [Sus scrofa]	0.34									166244451
gi|45269029	gi	45269029	cytoskeletal beta actin, partial [Sus scrofa]	1.17		gi|6174950	gi	6174950	RecName: Full=60S ribosomal protein L15	0.33									21464594
gi|45758488	gi	45758488	guanosine diphosphate dissociation inhibitor 2 [Sus scrofa]	0.22		gi|138753471	gi	138753471	tyrosine 3-monooxygenase/tryptophan 5-monooxygenase activation protein, theta polypeptide, partial [Sus scrofa]	0.33									927107074
gi|51234747	gi	51234747	T cell receptor beta, partial [Sus scrofa]	0.37		gi|335279740	gi	335279740	PREDICTED: deoxyuridine 5'-triphosphate nucleotidohydrolase, mitochondrial isoform X2 [Sus scrofa]	0.32									45758488
gi|66990208	gi	66990208	spermadhesin AWN [Sus scrofa]	0.78		gi|24935336	gi	24935336	alkaline phosphatase, partial [Sus scrofa]	0.31									350579552
gi|71063981	gi	71063981	1-acylglycerol-3-phosphate O-acyltransferase 1 [Sus scrofa]	0.17		gi|335303642	gi	335303642	PREDICTED: dual specificity phosphatase 28 [Sus scrofa]	0.31									335290169
gi|75706899	gi	75706899	acyl-CoA synthetase long-chain family member 4 variant 1 [Sus scrofa]	0.22		gi|350581449	gi	350581449	PREDICTED: guanine nucleotide-binding protein G(I)/G(S)/G(T) subunit beta-2 [Sus scrofa]	0.31									255683521
gi|77539420	gi	77539420	testicular angiotensin-I converting enzyme [Sus scrofa]	0.06		gi|264748	gi	264748	myosin regulatory light chain, LC20 [swine, aorta smooth muscle, Peptide, 171 aa]	0.3									311255888
gi|77546826	gi	77546826	testis derived transcript [Sus scrofa]	0.11		gi|688416	gi	688416	135kDa protein [Sus scrofa]	0.3									1041667
gi|83939812	gi	83939812	guanine nucleotide-binding protein alpha q [Sus scrofa]	0.13		gi|326321456	gi	326321456	G protein-coupled receptor family C group 5 member C, partial [Sus scrofa]	0.3									927212714
gi|84688557	gi	84688557	guanine nucleotide binding protein alpha 11 [Sus scrofa]	0.12		gi|335291283	gi	335291283	PREDICTED: INO80 complex subunit C [Sus scrofa]	0.28									194040624
gi|86560780	gi	86560780	SPO11 meiotic protein covalently bound to DSB-like protein, partial [Sus scrofa]	1.69		gi|442557087	gi	442557087	MHC class I alpha chain, partial [Sus scrofa]	0.28									38304064
gi|91984767	gi	91984767	TPA_exp: prepro-beta-defensin 129 protein [Sus scrofa]	0.29		gi|125151	gi	125151	RecName: Full=Adenylate kinase isoenzyme 1; Short=AK 1; AltName: Full=ATP-AMP transphosphorylase 1; AltName: Full=ATP:AMP phosphotransferase; AltName: Full=Adenylate monophosphate kinase; AltName: Full=Myokinase	0.26									84688557
gi|112980823	gi	112980823	tyrosine 3-monooxygenase/tryptophan 5-monooxygenase activation protein zeta polypeptide, partial [Sus scrofa]	0.28		gi|343790912	gi	343790912	ras-related C3 botulinum toxin substrate 3 [Sus scrofa]	0.26									335292694
gi|115394798	gi	115394798	GBI1 [Sus scrofa]	0.13		gi|544445	gi	544445	RecName: Full=Glutathione S-transferase P; AltName: Full=GST P1-1; AltName: Full=GST class-pi	0.24									545814700
gi|115522023	gi	115522023	cell division cycle 42 [Sus scrofa]	0.26		gi|335306431	gi	335306431	PREDICTED: plastin-3 isoform X2 [Sus scrofa]	0.24									77539420
gi|116047847	gi	116047847	glutathione S-transferase mu 2 [Sus scrofa]	0.21		gi|343168793	gi	343168793	ras-related protein Rab-35 [Sus scrofa]	0.24									311248678
gi|117606675	gi	117606675	monocarboxylate transporter 1, partial [Sus scrofa]	0.22		gi|346716331	gi	346716331	ras-related protein Rab-5C [Sus scrofa]	0.24									545822151
gi|118490058	gi	118490058	cathepsin B [Sus scrofa]	0.31		gi|2149957	gi	2149957	glycerol-3-phosphate dehydrogenase, partial [Sus scrofa]	0.23									116047847
gi|146741296	gi	146741296	keratin 1, partial [Sus scrofa]	0.08		gi|18482462	gi	18482462	CD9 antigen [Sus scrofa]	0.23									927093671
gi|146741298	gi	146741298	keratin 2A [Sus scrofa]	0.16		gi|45758488	gi	45758488	guanosine diphosphate dissociation inhibitor 2 [Sus scrofa]	0.23									121149
gi|146741344	gi	146741344	myosin VIIA [Sus scrofa]	0.02		gi|117606675	gi	117606675	monocarboxylate transporter 1, partial [Sus scrofa]	0.23									117606675
gi|147223383	gi	147223383	phosphoglycerate dehydrogenase [Sus scrofa]	0.09		gi|753703576	gi	753703576	U6 snRNA-associated Sm-like protein LSm4 [Sus scrofa domesticus]	0.23							Passed	149	417515756
gi|148724917	gi	148724917	chromosome 7 open reading frame, human C6orf29 [Sus scrofa]	0.13		gi|311261749	gi	311261749	PREDICTED: glutathione S-transferase A4 isoform X2 [Sus scrofa]	0.22									335291143
gi|157093850	gi	157093850	phosphoglycerate mutase 2 [Sus scrofa]	0.19		gi|116047847	gi	116047847	glutathione S-transferase mu 2 [Sus scrofa]	0.21									17467354
gi|157399569	gi	157399569	endothelial protein C receptor [Sus scrofa]	0.2		gi|358009191	gi	358009191	tyrosine 3-monooxygenase tryptophan 5-monooxygenase activation protein [Sus scrofa]	0.21									927203134
gi|164598078	gi	164598078	small inducible cytokine subfamily E member 1 [Sus scrofa]	0.16		gi|90811815	gi	90811815	stratifin [Sus scrofa]	0.2									927097045
gi|166244451	gi	166244451	CD147 [Sus scrofa]	0.19		gi|311252547	gi	311252547	PREDICTED: T-complex protein 1 subunit delta [Sus scrofa]	0.2									164598078
gi|169248252	gi	169248252	lipin 3 [Sus scrofa]	0.05		gi|914718192	gi	914718192	glutathione S-transferase theta-1 [Sus scrofa]	0.2									456753941
gi|171221587	gi	171221587	milk fat globule-EGF factor 8 protein [Sus scrofa]	0.69		gi|194033654	gi	194033654	PREDICTED: ubiquinone biosynthesis protein COQ4 homolog, mitochondrial isoform X1 [Sus scrofa]	0.19									545811645
gi|187611225	gi	187611225	cysteine-rich secretory protein 1 [Sus scrofa]	0.19		gi|38304064	gi	38304064	equilibrative nucleoside transporter 1, partial [Sus scrofa]	0.19									346716298
gi|193876368	gi	193876368	solute carrier family 26 member 3 [Sus scrofa]	0.19		gi|545847489	gi	545847489	PREDICTED: 39S ribosomal protein L48, mitochondrial [Sus scrofa]	0.19									343488506
gi|194033654	gi	194033654	PREDICTED: ubiquinone biosynthesis protein COQ4 homolog, mitochondrial isoform X1 [Sus scrofa]	0.19		gi|194038973	gi	194038973	PREDICTED: purine nucleoside phosphorylase isoform X3 [Sus scrofa]	0.18									927107619
gi|194033896	gi	194033896	PREDICTED: thymic stromal cotransporter homolog isoform X1 [Sus scrofa]	0.1		gi|347349872	gi	347349872	syntenin-1 CG9291-PB [Sus scrofa]	0.17									388890649
gi|194038728	gi	194038728	PREDICTED: pyruvate kinase PKM isoform X7 [Sus scrofa]	0.19		gi|545810855	gi	545810855	PREDICTED: guanidinoacetate N-methyltransferase isoform X1 [Sus scrofa]	0.17									456754151
gi|194040624	gi	194040624	PREDICTED: plastin-2 [Sus scrofa]	0.24		gi|545822352	gi	545822352	PREDICTED: upstream stimulatory factor 1 isoform X2 [Sus scrofa]	0.17									346986349
gi|194042189	gi	194042189	PREDICTED: annexin A11 isoform X1 [Sus scrofa]	0.2		gi|545834637	gi	545834637	PREDICTED: transmembrane protein 200B [Sus scrofa]	0.17									927128580
gi|194043123	gi	194043123	PREDICTED: coronin-1C [Sus scrofa]	0.1		gi|127236	gi	127236	RecName: Full=Moesin; AltName: Full=Membrane-organizing extension spike protein	0.16									545811712
gi|194043292	gi	194043292	PREDICTED: 14-3-3 protein eta [Sus scrofa]	0.19		gi|164541	gi	164541	malate dehydrogenase precursor (EC 1.1.1.37), partial [Sus scrofa]	0.16									927164786
gi|195562233	gi	195562233	actin related protein 2/3 complex subunit 4 [Sus scrofa]	0.3		gi|194040624	gi	194040624	PREDICTED: plastin-2 [Sus scrofa]	0.16									157093850
gi|205363463	gi	205363463	protection of telomeres 1 isoform 4 [Sus scrofa]	0.09		gi|350586100	gi	350586100	PREDICTED: PDZ domain-containing protein GIPC2 [Sus scrofa]	0.16									65987
gi|217031226	gi	217031226	solute carrier family 9 (sodium/hydrogen exchanger) member 3 regulator 1 [Sus scrofa]	0.14		gi|417515968	gi	417515968	ICOS ligand precursor [Sus scrofa]	0.16									927151213
gi|220682618	gi	220682618	acetyl-coenzyme A carboxylase beta [Sus scrofa]	0.02		gi|927100103	gi	927100103	PREDICTED: olfactory receptor 10AG1-like [Sus scrofa]	0.16									147223383
gi|229609707	gi	229609707	ERRa [Sus scrofa]	0.12		gi|927109122	gi	927109122	PREDICTED: N-acetylglucosamine-1-phosphotransferase subunit gamma isoform X1 [Sus scrofa]	0.16									260401085
gi|238799814	gi	238799814	v-ets erythroblastosis virus E26 oncogene-like protein 1 [Sus scrofa]	0.1		gi|927172851	gi	927172851	PREDICTED: olfactory receptor 52N4-like [Sus scrofa]	0.16									350593656
gi|255683521	gi	255683521	sodium/glucose cotransporter 1 [Sus scrofa]	0.07		gi|555827	gi	555827	immunoglobulin alpha heavy chain constant region, partial [Sus scrofa]	0.15									146741296
gi|260401085	gi	260401085	STEAP family member 4, partial [Sus scrofa]	0.37		gi|14422414	gi	14422414	CysLT1 receptor [Sus scrofa]	0.15									545840042
gi|261157170	gi	261157170	six transmembrane epithelial antigen of the prostate 4 [Sus scrofa]	0.1		gi|255683521	gi	255683521	sodium/glucose cotransporter 1 [Sus scrofa]	0.15									27544470
gi|296874506	gi	296874506	autophagy related 9-like protein B [Sus scrofa]	0.05		gi|335289324	gi	335289324	PREDICTED: docking protein 4 [Sus scrofa]	0.15									238799814
gi|311246884	gi	311246884	PREDICTED: epididymal-specific lipocalin-5 [Sus scrofa]	0.28		gi|343488531	gi	343488531	guanine nucleotide-binding protein G(I)/G(S)/G(T) subunit beta-3 [Sus scrofa]	0.15									350583998
gi|311248308	gi	311248308	PREDICTED: signal peptide peptidase-like 2B isoform X1 [Sus scrofa]	0.08		gi|343790945	gi	343790945	annexin A8 [Sus scrofa]	0.15									112980823
gi|311248678	gi	311248678	PREDICTED: choline transporter-like protein 2 isoform X3 [Sus scrofa]	0.13		gi|545842357	gi	545842357	PREDICTED: synapse differentiation-inducing gene protein 1-like isoform X1 [Sus scrofa]	0.15									335281054
gi|311248892	gi	311248892	PREDICTED: lysosomal alpha-mannosidase isoform X2 [Sus scrofa]	0.04		gi|694998510	gi	694998510	Fosl2 protein [Sus scrofa]	0.15									311251400
gi|311250234	gi	311250234	PREDICTED: eukaryotic peptide chain release factor subunit 1 isoform X1 [Sus scrofa]	0.11		gi|927093671	gi	927093671	PREDICTED: ezrin [Sus scrofa]	0.15									335284421
gi|311250313	gi	311250313	PREDICTED: histidine--tRNA ligase, cytoplasmic [Sus scrofa]	0.1		gi|136192	gi	136192	RecName: Full=Serotransferrin; Short=Transferrin; AltName: Full=Beta-1 metal-binding globulin; AltName: Full=Siderophilin	0.14									146741344
gi|311251400	gi	311251400	PREDICTED: amiloride-sensitive sodium channel subunit gamma [Sus scrofa]	0.07		gi|1165145	gi	1165145	annexin I, partial [Sus scrofa]	0.14									767766214
gi|311252633	gi	311252633	PREDICTED: uncharacterized protein C2orf73 homolog isoform X2 [Sus scrofa]	0.17		gi|217031226	gi	217031226	solute carrier family 9 (sodium/hydrogen exchanger) member 3 regulator 1 [Sus scrofa]	0.14									311250313
gi|311252641	gi	311252641	PREDICTED: endoplasmic reticulum lectin 1 isoform X1 [Sus scrofa]	0.1		gi|311245812	gi	311245812	PREDICTED: hsp90 co-chaperone Cdc37-like 1 [Sus scrofa]	0.14									350591398
gi|311254429	gi	311254429	PREDICTED: ankyrin repeat domain-containing protein 35 [Sus scrofa]	0.05		gi|335279345	gi	335279345	PREDICTED: S-adenosylmethionine decarboxylase proenzyme [Sus scrofa]	0.14									193876368
gi|311255274	gi	311255274	PREDICTED: peripherin isoform X2 [Sus scrofa]	0.1		gi|37652859	gi	37652859	alpha2,3-sialyltransferase [Sus scrofa]	0.13									311252641
gi|311255377	gi	311255377	PREDICTED: keratin, type II cuticular Hb5 [Sus scrofa]	0.09		gi|84688557	gi	84688557	guanine nucleotide binding protein alpha 11 [Sus scrofa]	0.13									545880051
gi|311255405	gi	311255405	PREDICTED: keratin, type II cytoskeletal 5 [Sus scrofa]	0.27		gi|108885167	gi	108885167	paternally expressed 10, partial [Sus scrofa]	0.13									187611225
gi|311255413	gi	311255413	PREDICTED: keratin, type II cytoskeletal 79 [Sus scrofa]	0.09		gi|168828759	gi	168828759	MHC class I antigen [Sus scrofa]	0.13									146741298
gi|311255888	gi	311255888	PREDICTED: cullin-associated NEDD8-dissociated protein 1 [Sus scrofa]	0.04		gi|311269573	gi	311269573	PREDICTED: neprilysin [Sus scrofa]	0.13									545814685
gi|311261749	gi	311261749	PREDICTED: glutathione S-transferase A4 isoform X2 [Sus scrofa]	0.21		gi|311273487	gi	311273487	PREDICTED: inactive ubiquitin thioesterase FAM105A isoform X1 [Sus scrofa]	0.13									205363463
gi|311264637	gi	311264637	PREDICTED: cyclin-D-binding Myb-like transcription factor 1 isoform X1 [Sus scrofa]	0.06		gi|545869873	gi	545869873	PREDICTED: THAP domain-containing protein 7 isoform X1 [Sus scrofa]	0.13									311265549
gi|311265549	gi	311265549	PREDICTED: dynactin subunit 3 isoform X2 [Sus scrofa]	0.27		gi|194038338	gi	194038338	PREDICTED: serpin A11 [Sus scrofa]	0.12									327133608
gi|311266882	gi	311266882	PREDICTED: conserved oligomeric Golgi complex subunit 1 isoform X1 [Sus scrofa]	0.05		gi|311251721	gi	311251721	PREDICTED: mesothelin [Sus scrofa]	0.12									21617495
gi|311267330	gi	311267330	PREDICTED: keratin, type I cytoskeletal 10 isoform X1 [Sus scrofa]	0.08		gi|347300376	gi	347300376	28S ribosomal protein S9, mitochondrial [Sus scrofa]	0.12									127804
gi|311267356	gi	311267356	PREDICTED: cell division control protein 6 homolog [Sus scrofa]	0.08		gi|545827189	gi	545827189	PREDICTED: epidermal growth factor receptor kinase substrate 8 [Sus scrofa]	0.12									335294265
gi|311269573	gi	311269573	PREDICTED: neprilysin [Sus scrofa]	0.26		gi|545833205	gi	545833205	PREDICTED: matrix metalloproteinase-23 [Sus scrofa]	0.12									335279782
gi|326321456	gi	326321456	G protein-coupled receptor family C group 5 member C, partial [Sus scrofa]	0.29		gi|545849110	gi	545849110	PREDICTED: hepatocyte cell adhesion molecule isoform X3 [Sus scrofa]	0.12									311248308
gi|327133608	gi	327133608	adenomatous polyposis coli 2 [Sus scrofa]	0.02		gi|545870503	gi	545870503	PREDICTED: dual specificity protein phosphatase 13 isoform X1 [Sus scrofa]	0.12									347582591
gi|335279782	gi	335279782	PREDICTED: tRNA wybutosine-synthesizing protein 4 [Sus scrofa]	0.07		gi|89331015	gi	89331015	K6-irs1 keratin, partial [Sus scrofa]	0.11									51234747
gi|335281054	gi	335281054	PREDICTED: nucleoporin GLE1 isoform X1 [Sus scrofa]	0.07		gi|106647515	gi	106647515	coagulation factor VII isoform b protein [Sus scrofa]	0.11									335301470
gi|335284421	gi	335284421	PREDICTED: ataxin-2-like protein isoform X5 [Sus scrofa]	0.05		gi|311253102	gi	311253102	PREDICTED: N-myc proto-oncogene protein [Sus scrofa]	0.11									904141
gi|335284522	gi	335284522	PREDICTED: pancreatic secretory granule membrane major glycoprotein GP2 isoform X2 [Sus scrofa]	0.27		gi|311253127	gi	311253127	PREDICTED: V-type proton ATPase subunit C 2 isoform X1 [Sus scrofa]	0.11									71063981
gi|335285057	gi	335285057	PREDICTED: CCR4-NOT transcription complex subunit 11 [Sus scrofa]	0.1		gi|335287541	gi	335287541	PREDICTED: mitochondrial dynamics protein MID51 isoform X1 [Sus scrofa]	0.11									311246884
gi|335290169	gi	335290169	PREDICTED: transmembrane channel-like protein 4 [Sus scrofa]	0.07		gi|336092209	gi	336092209	runt-related transcription factor 1 [Sus scrofa]	0.11									350529411
gi|335291143	gi	335291143	PREDICTED: myomesin-1 isoform X2 [Sus scrofa]	0.03		gi|350579666	gi	350579666	PREDICTED: solute carrier family 2, facilitated glucose transporter member 8 isoform X1 [Sus scrofa]	0.11									350592568
gi|335291454	gi	335291454	PREDICTED: intraflagellar transport protein 25 homolog isoform X2 [Sus scrofa]	0.34		gi|441477603	gi	441477603	IgG heavy chain precursor [Sus scrofa]	0.11									83939812
gi|335292694	gi	335292694	PREDICTED: heat shock-related 70 kDa protein 2 [Sus scrofa]	0.08		gi|456754341	gi	456754341	protein serine kinase H1 [Sus scrofa]	0.11									417515928
gi|335294265	gi	335294265	PREDICTED: tripeptidyl-peptidase 1 isoform X1 [Sus scrofa]	0.08		gi|927093616	gi	927093616	PREDICTED: translation initiation factor IF-2-like [Sus scrofa]	0.11									8132991
gi|335295972	gi	335295972	PREDICTED: G0/G1 switch protein 2 isoform X1 [Sus scrofa]	0.53		gi|927097483	gi	927097483	PREDICTED: abhydrolase domain-containing protein 12B [Sus scrofa]	0.11									335306783
gi|335297257	gi	335297257	PREDICTED: brain-specific angiogenesis inhibitor 1-associated protein 2 isoform X5 [Sus scrofa]	0.18		gi|164409	gi	164409	complement cytolysis inhibitor [Sus scrofa]	0.1									343887367
gi|335297826	gi	335297826	PREDICTED: insulin-like growth factor 2 mRNA-binding protein 1 isoform X1 [Sus scrofa]	0.09		gi|194043123	gi	194043123	PREDICTED: coronin-1C [Sus scrofa]	0.1									194043292
gi|335301470	gi	335301470	PREDICTED: gamma-glutamyltransferase 5 isoform X2 [Sus scrofa]	0.09		gi|311255274	gi	311255274	PREDICTED: peripherin isoform X2 [Sus scrofa]	0.1									296874506
gi|335306431	gi	335306431	PREDICTED: plastin-3 isoform X2 [Sus scrofa]	0.32		gi|311258866	gi	311258866	PREDICTED: E3 ubiquitin-protein ligase TRIM62 isoform X1 [Sus scrofa]	0.1									350579040
gi|335306783	gi	335306783	PREDICTED: rab GDP dissociation inhibitor alpha [Sus scrofa]	0.1		gi|351738724	gi	351738724	FUS [Sus scrofa]	0.1									753703270
gi|343168793	gi	343168793	ras-related protein Rab-35 [Sus scrofa]	0.24		gi|441477601	gi	441477601	IgG heavy chain precursor [Sus scrofa]	0.1									311254429
gi|343488506	gi	343488506	neutral cholesterol ester hydrolase 1 [Sus scrofa]	0.12		gi|545818753	gi	545818753	PREDICTED: b(0,+)-type amino acid transporter 1-like isoform X1 [Sus scrofa]	0.1									335295972
gi|343887367	gi	343887367	collagen alpha-2(I) chain precursor [Sus scrofa]	0.04		gi|545845484	gi	545845484	PREDICTED: starch-binding domain-containing protein 1 [Sus scrofa]	0.1									3599989
gi|346716298	gi	346716298	RNA-binding motif protein, X chromosome [Sus scrofa]	0.12		gi|545848099	gi	545848099	PREDICTED: endonuclease domain-containing 1 protein [Sus scrofa]	0.1									1016330
gi|346716331	gi	346716331	ras-related protein Rab-5C [Sus scrofa]	0.25		gi|927107074	gi	927107074	PREDICTED: uncharacterized protein LOC102162791 isoform X1 [Sus scrofa]	0.1									135490
gi|346986349	gi	346986349	glial fibrillary acidic protein [Sus scrofa]	0.11		gi|475021	gi	475021	sp32 precursor, partial [Sus scrofa]	0.09									927100141
gi|347300376	gi	347300376	28S ribosomal protein S9, mitochondrial [Sus scrofa]	0.12		gi|52631989	gi	52631989	transcription factor TZP, partial [Sus scrofa]	0.09									350586766
gi|347582591	gi	347582591	cytoskeleton-associated protein 4 [Sus scrofa]	0.08		gi|147223391	gi	147223391	breast carcinoma amplified sequence 1 [Sus scrofa]	0.09									157399569
gi|349732227	gi	349732227	heterogeneous nuclear ribonucleoprotein M [Sus scrofa]	0.07		gi|194036411	gi	194036411	PREDICTED: vang-like protein 1 [Sus scrofa]	0.09									927196362
gi|350529411	gi	350529411	26S protease regulatory subunit 7 [Sus scrofa]	0.11		gi|194038728	gi	194038728	PREDICTED: pyruvate kinase PKM isoform X7 [Sus scrofa]	0.09									35293573
gi|350579040	gi	350579040	PREDICTED: Fanconi anemia group M protein isoform X1 [Sus scrofa]	0.02		gi|262036937	gi	262036937	chaperonin containing TCP1, subunit 7 (eta) [Sus scrofa]	0.09									545822642
gi|350579552	gi	350579552	PREDICTED: LOW QUALITY PROTEIN: pappalysin-1 [Sus scrofa]	0.03		gi|335281050	gi	335281050	PREDICTED: probable inactive glycosyltransferase 25 family member 3 isoform X2 [Sus scrofa]	0.09									350590797
gi|350581449	gi	350581449	PREDICTED: guanine nucleotide-binding protein G(I)/G(S)/G(T) subunit beta-2 [Sus scrofa]	0.14		gi|335297257	gi	335297257	PREDICTED: brain-specific angiogenesis inhibitor 1-associated protein 2 isoform X5 [Sus scrofa]	0.09									229609707
gi|350583957	gi	350583957	PREDICTED: keratin, type II cuticular Hb4 [Sus scrofa]	0.08		gi|345091038	gi	345091038	keratin 74 [Sus scrofa]	0.09									927218889
gi|350583970	gi	350583970	PREDICTED: keratin, type II cytoskeletal 75 [Sus scrofa]	0.09		gi|404428588	gi	404428588	T-complex protein 1 subunit epsilon [Sus scrofa]	0.09									545810005
gi|350583998	gi	350583998	PREDICTED: keratin, type II cytoskeletal 3 [Sus scrofa]	0.08		gi|456752927	gi	456752927	lectin, galactoside-binding, soluble, 3 binding protein [Sus scrofa]	0.09									311255377
gi|350586100	gi	350586100	PREDICTED: PDZ domain-containing protein GIPC2 [Sus scrofa]	0.16		gi|456753963	gi	456753963	ceramide kinase [Sus scrofa]	0.09									545859791
gi|350586766	gi	350586766	PREDICTED: transmembrane channel-like protein 3 [Sus scrofa]	0.04		gi|545807134	gi	545807134	PREDICTED: T-cell differentiation antigen CD6 isoform X6 [Sus scrofa]	0.09									927144781
gi|350590797	gi	350590797	PREDICTED: transmembrane 4 L6 family member 5 [Sus scrofa]	0.27		gi|545818365	gi	545818365	PREDICTED: protein phosphatase 1G isoform X1 [Sus scrofa]	0.09									220682618
gi|350591398	gi	350591398	PREDICTED: peregrin isoform X5 [Sus scrofa]	0.04		gi|545838552	gi	545838552	PREDICTED: steroid 21-hydroxylase isoform X2 [Sus scrofa]	0.09									927177405
gi|350592568	gi	350592568	PREDICTED: trichoplein keratin filament-binding protein [Sus scrofa]	0.09		gi|545881010	gi	545881010	PREDICTED: LOW QUALITY PROTEIN: solute carrier family 2, facilitated glucose transporter member 10-like [Sus scrofa]	0.09									15824330
gi|350593656	gi	350593656	PREDICTED: oxysterol-binding protein-related protein 6 isoform X2 [Sus scrofa]	0.05		gi|311248566	gi	311248566	PREDICTED: syntaxin-binding protein 2 isoform X3 [Sus scrofa]	0.08									545801077
gi|388890649	gi	388890649	ceruloplasmin [Sus scrofa]	0.04		gi|164318	gi	164318	albumin, partial [Sus scrofa]	0.08									311267356
gi|392465146	gi	392465146	musashi homolog 1 [Sus scrofa]	0.14		gi|298104100	gi	298104100	X-ray repair cross-complementing protein 6 [Sus scrofa]	0.08									927214628
gi|417515656	gi	417515656	erythrocyte band 7 integral membrane protein isoform a [Sus scrofa]	0.17		gi|311248841	gi	311248841	PREDICTED: zinc finger protein 317 isoform X2 [Sus scrofa]	0.08									164703
gi|417515756	gi	417515756	transcription initiation factor TFIID subunit 1 isoform 2 [Sus scrofa]	0.02		gi|311267450	gi	311267450	PREDICTED: TANK-binding kinase 1-binding protein 1 [Sus scrofa]	0.08									115394798
gi|417515928	gi	417515928	spectrin beta chain, brain 1, partial [Sus scrofa]	0.02		gi|311270042	gi	311270042	PREDICTED: NXPE family member 3 [Sus scrofa]	0.08									927128571
gi|417515970	gi	417515970	interleukin-17 receptor A precursor [Sus scrofa]	0.05		gi|335292694	gi	335292694	PREDICTED: heat shock-related 70 kDa protein 2 [Sus scrofa]	0.08									194042189
gi|456753941	gi	456753941	dipeptidyl-peptidase 9 [Sus scrofa]	0.05		gi|345441750	gi	345441750	heat shock 70kDa protein 8 [Sus scrofa]	0.08									545857443
gi|456754151	gi	456754151	phosphatidylinositol-4,5-bisphosphate 3-kinase, catalytic subunit alpha [Sus scrofa]	0.04		gi|350593007	gi	350593007	PREDICTED: F-box/WD repeat-containing protein 1A isoform X1 [Sus scrofa]	0.08									16612144
gi|545801077	gi	545801077	PREDICTED: zinc finger protein 106 isoform X1 [Sus scrofa]	0.03		gi|514825932	gi	514825932	CDC16 [Sus scrofa]	0.08									545835297
gi|545804786	gi	545804786	PREDICTED: nuclear pore complex protein Nup214 isoform X1 [Sus scrofa]	0.02		gi|545822151	gi	545822151	PREDICTED: 4-trimethylaminobutyraldehyde dehydrogenase [Sus scrofa]	0.08									927095336
gi|545810005	gi	545810005	PREDICTED: syntaxin-binding protein 2 isoform X1 [Sus scrofa]	0.23		gi|545823077	gi	545823077	PREDICTED: leucine-rich repeat and immunoglobulin-like domain-containing nogo receptor-interacting protein 4 [Sus scrofa]	0.08									545829412
gi|545811645	gi	545811645	PREDICTED: spermatogenic leucine zipper protein 1 [Sus scrofa]	0.12		gi|545827961	gi	545827961	PREDICTED: 5'-nucleotidase domain-containing protein 3 isoform X1 [Sus scrofa]	0.08									1256428
gi|545811712	gi	545811712	PREDICTED: LOW QUALITY PROTEIN: EGF-like repeat and discoidin I-like domain-containing protein 3 [Sus scrofa]	0.1		gi|545853771	gi	545853771	PREDICTED: dnaJ homolog subfamily C member 1 [Sus scrofa]	0.08									392465146
gi|545814685	gi	545814685	PREDICTED: LOW QUALITY PROTEIN: ERI1 exoribonuclease 2 [Sus scrofa]	0.07		gi|545858739	gi	545858739	PREDICTED: WAP, Kazal, immunoglobulin, Kunitz and NTR domain-containing protein 2 isoform X1 [Sus scrofa]	0.08									223869
gi|545814700	gi	545814700	PREDICTED: pancreatic secretory granule membrane major glycoprotein GP2 isoform X1 [Sus scrofa]	1.01		gi|927099328	gi	927099328	PREDICTED: protein SCAI [Sus scrofa]	0.08									311255405
gi|545816848	gi	545816848	PREDICTED: Alstrom syndrome protein 1 isoform X1 [Sus scrofa]	0.01		gi|73425907	gi	73425907	cGMP-dependent protein kinase type I [Sus scrofa]	0.07									23304618
gi|545822151	gi	545822151	PREDICTED: 4-trimethylaminobutyraldehyde dehydrogenase [Sus scrofa]	0.08		gi|75706899	gi	75706899	acyl-CoA synthetase long-chain family member 4 variant 1 [Sus scrofa]	0.07									335291454
gi|545822642	gi	545822642	PREDICTED: rho guanine nucleotide exchange factor 2 isoform X3 [Sus scrofa]	0.05		gi|121822452	gi	121822452	envelope glycoprotein [Sus scrofa]	0.07									545804786
gi|545829412	gi	545829412	PREDICTED: telomeric repeat-binding factor 2 [Sus scrofa]	0.09		gi|147223335	gi	147223335	CCCTC-binding factor (zinc finger protein)-like [Sus scrofa]	0.07									1839536
gi|545835297	gi	545835297	PREDICTED: laminin subunit alpha-3 [Sus scrofa]	0.03		gi|148724917	gi	148724917	chromosome 7 open reading frame, human C6orf29 [Sus scrofa]	0.07									545841844
gi|545840042	gi	545840042	PREDICTED: mitochondrial uncoupling protein 4 isoform X3 [Sus scrofa]	0.16		gi|194036353	gi	194036353	PREDICTED: disintegrin and metalloproteinase domain-containing protein 30 [Sus scrofa]	0.07									545816848
gi|545841844	gi	545841844	PREDICTED: pleckstrin homology domain-containing family G member 3 isoform X2 [Sus scrofa]	0.03		gi|194042518	gi	194042518	PREDICTED: leucine-rich glioma-inactivated protein 1 isoform X2 [Sus scrofa]	0.07									2652928
gi|545857443	gi	545857443	PREDICTED: pleckstrin homology domain-containing family M member 1 [Sus scrofa]	0.04		gi|311248678	gi	311248678	PREDICTED: choline transporter-like protein 2 isoform X3 [Sus scrofa]	0.07									927096372
gi|545859791	gi	545859791	PREDICTED: myb-binding protein 1A [Sus scrofa]	0.03		gi|311268909	gi	311268909	PREDICTED: hepatocyte growth factor-like protein isoform X2 [Sus scrofa]	0.07									350583970
gi|545864402	gi	545864402	PREDICTED: P2Y purinoceptor 12 isoform X1 [Sus scrofa]	0.14		gi|335288662	gi	335288662	PREDICTED: pseudouridylate synthase 7 homolog-like protein isoform X1 [Sus scrofa]	0.07									195562233
gi|545880051	gi	545880051	PREDICTED: interferon regulatory factor 4-like [Sus scrofa]	0.12		gi|335290150	gi	335290150	PREDICTED: protein kinase C gamma type [Sus scrofa]	0.07									28435507
gi|545881010	gi	545881010	PREDICTED: LOW QUALITY PROTEIN: solute carrier family 2, facilitated glucose transporter member 10-like [Sus scrofa]	0.09		gi|335290169	gi	335290169	PREDICTED: transmembrane channel-like protein 4 [Sus scrofa]	0.07									311264637
gi|731173974	gi	731173974	heparin-binding protein WGA16 [Sus scrofa]	1.23		gi|350580955	gi	350580955	PREDICTED: solute carrier organic anion transporter family member 4C1 [Sus scrofa]	0.07									927126477
gi|753702826	gi	753702826	Zinc finger protein 654 [Sus scrofa domesticus]	0.04		gi|350588287	gi	350588287	PREDICTED: calpain-5 [Sus scrofa]	0.07									417515656
gi|753703270	gi	753703270	phosphatidylserine synthase 1 [Sus scrofa domesticus]	0.1		gi|350588686	gi	350588686	PREDICTED: guanylate cyclase soluble subunit alpha-2 isoform X1 [Sus scrofa]	0.07									311266882
gi|753704044	gi	753704044	chloride intracellular channel 1 [Sus scrofa domesticus]	0.44		gi|456753031	gi	456753031	DEAD (Asp-Glu-Ala-Asp) box helicase 1 [Sus scrofa]	0.07									66990208
gi|767766214	gi	767766214	v-erb-b2 avian erythroblastic leukemia viral oncogene-like protein 2 [Sus scrofa domesticus]	0.04		gi|456753038	gi	456753038	annexin A6 tv1 [Sus scrofa]	0.07									77546826
gi|914718192	gi	914718192	glutathione S-transferase theta-1 [Sus scrofa]	0.2		gi|545797606	gi	545797606	PREDICTED: coiled-coil domain-containing protein 170 isoform X1 [Sus scrofa]	0.07									753702826
gi|927093671	gi	927093671	PREDICTED: ezrin [Sus scrofa]	0.75		gi|545835978	gi	545835978	PREDICTED: proprotein convertase subtilisin/kexin type 9 [Sus scrofa]	0.07									927221993
gi|927095336	gi	927095336	PREDICTED: collagen alpha-1(XII) chain isoform X1 [Sus scrofa]	0.02		gi|433066	gi	433066	gastrin-binding protein [Sus scrofa]	0.06									261157170
gi|927096372	gi	927096372	PREDICTED: LOW QUALITY PROTEIN: microtubule-associated protein 1A [Sus scrofa]	0.02		gi|28566188	gi	28566188	dipeptidyl peptidase IV [Sus scrofa]	0.06									335285057
gi|927097045	gi	927097045	PREDICTED: plasminogen activator inhibitor 2 isoform X1 [Sus scrofa]	0.11		gi|77539420	gi	77539420	testicular angiotensin-I converting enzyme [Sus scrofa]	0.06									927161117
gi|927100141	gi	927100141	PREDICTED: epididymal-specific lipocalin-10 [Sus scrofa]	0.2		gi|311250317	gi	311250317	PREDICTED: protocadherin beta-1 isoform X1 [Sus scrofa]	0.06									335297826
gi|927107074	gi	927107074	PREDICTED: uncharacterized protein LOC102162791 isoform X1 [Sus scrofa]	0.1		gi|417515970	gi	417515970	interleukin-17 receptor A precursor [Sus scrofa]	0.06									194033896
gi|927107619	gi	927107619	PREDICTED: acetylcholinesterase isoform X1 [Sus scrofa]	0.07		gi|656736058	gi	656736058	B-cell CLL/lymphoma 11A [Sus scrofa]	0.06									115522023
gi|927126477	gi	927126477	PREDICTED: signal peptide, CUB and EGF-like domain-containing protein 1 isoform X1 [Sus scrofa]	0.06		gi|753704036	gi	753704036	clock circadian regulator [Sus scrofa domesticus]	0.06									927151541
gi|927128571	gi	927128571	PREDICTED: keratin, type II cytoskeletal 71 [Sus scrofa]	0.09		gi|927175076	gi	927175076	PREDICTED: LOW QUALITY PROTEIN: N-acetylated-alpha-linked acidic dipeptidase 2 [Sus scrofa]	0.06									91984767
gi|927128580	gi	927128580	PREDICTED: keratin, type II cytoskeletal 4 [Sus scrofa]	0.09		gi|927200278	gi	927200278	PREDICTED: E3 ubiquitin-protein ligase PDZRN3 isoform X1 [Sus scrofa]	0.06									833798
gi|927143071	gi	927143071	PREDICTED: leukocyte immunoglobulin-like receptor subfamily B member 3 isoform X5 [Sus scrofa]	0.1		gi|311248892	gi	311248892	PREDICTED: lysosomal alpha-mannosidase isoform X2 [Sus scrofa]	0.05									38230151
gi|927144781	gi	927144781	PREDICTED: prostamide/prostaglandin F synthase isoform X2 [Sus scrofa]	0.22		gi|1588326	gi	1588326	inter-alpha-trypsin inhibitor	0.05									34329339
gi|927151213	gi	927151213	PREDICTED: LOW QUALITY PROTEIN: chloride intracellular channel protein 1 [Sus scrofa]	0.21		gi|82659499	gi	82659499	CMYA4 [Sus scrofa]	0.05									311250234
gi|927151541	gi	927151541	PREDICTED: testis-expressed sequence 38 protein isoform X1 [Sus scrofa]	0.21		gi|311257152	gi	311257152	PREDICTED: BTB/POZ domain-containing protein KCTD19 isoform X1 [Sus scrofa]	0.05									545864402
gi|927161117	gi	927161117	PREDICTED: LOW QUALITY PROTEIN: NUT family member 1 [Sus scrofa]	0.04		gi|335296435	gi	335296435	PREDICTED: cytoplasmic aconitate hydratase [Sus scrofa]	0.05									123986
gi|927164786	gi	927164786	PREDICTED: LETM1 and EF-hand domain-containing protein 1, mitochondrial isoform X1 [Sus scrofa]	0.06		gi|335297154	gi	335297154	PREDICTED: ras GTPase-activating protein 3 isoform X2 [Sus scrofa]	0.05									311267330
gi|927172851	gi	927172851	PREDICTED: olfactory receptor 52N4-like [Sus scrofa]	0.15		gi|350584502	gi	350584502	PREDICTED: PDZ domain-containing RING finger protein 4 isoform X1 [Sus scrofa]	0.05									169248252
gi|927175076	gi	927175076	PREDICTED: LOW QUALITY PROTEIN: N-acetylated-alpha-linked acidic dipeptidase 2 [Sus scrofa]	0.27		gi|417515820	gi	417515820	ubiquitin carboxyl-terminal hydrolase CYLD isoform 2 [Sus scrofa]	0.05									118490058
gi|927177405	gi	927177405	PREDICTED: rho guanine nucleotide exchange factor 12 isoform X1 [Sus scrofa]	0.03		gi|753703722	gi	753703722	isoleucyl-tRNA synthetase 2, mitochondrial [Sus scrofa domesticus]	0.05									34787133
gi|927196362	gi	927196362	PREDICTED: tubulin polyglutamylase TTLL6 isoform X1 [Sus scrofa]	0.05		gi|21464594	gi	21464594	complement regulator factor H [Sus scrofa]	0.04									311255413
gi|927200278	gi	927200278	PREDICTED: E3 ubiquitin-protein ligase PDZRN3 isoform X1 [Sus scrofa]	0.06		gi|156140098	gi	156140098	ATP citrate lyase [Sus scrofa]	0.04									86560780
gi|927203134	gi	927203134	PREDICTED: MAP3K7 C-terminal-like protein [Sus scrofa]	0.57		gi|311248283	gi	311248283	PREDICTED: RNA exonuclease 1 homolog isoform X1 [Sus scrofa]	0.04									927143071
gi|927212714	gi	927212714	PREDICTED: beta-actin-like protein 2 [Sus scrofa]	0.37		gi|311255888	gi	311255888	PREDICTED: cullin-associated NEDD8-dissociated protein 1 [Sus scrofa]	0.04									927214323
gi|927214323	gi	927214323	PREDICTED: M-phase inducer phosphatase 2 isoform X1 [Sus scrofa]	0.08		gi|311265391	gi	311265391	PREDICTED: apoptosis-stimulating of p53 protein 2 isoform X2 [Sus scrofa]	0.04									22219037
gi|927214628	gi	927214628	PREDICTED: cerebral cavernous malformations 2 protein-like isoform X1 [Sus scrofa]	0.09		gi|335301159	gi	335301159	PREDICTED: huntingtin-interacting protein 1-related protein [Sus scrofa]	0.04									311252633
gi|927218889	gi	927218889	PREDICTED: moesin isoform X1 [Sus scrofa]	0.34		gi|336390569	gi	336390569	ADAM metallopeptidase [Sus scrofa]	0.04									350583957
gi|927221993	gi	927221993	PREDICTED: LOW QUALITY PROTEIN: short-chain dehydrogenase/reductase family 42E member 1 [Sus scrofa]	0.12		gi|417515889	gi	417515889	FK506-binding protein 15 [Sus scrofa]	0.04									349732227
						gi|417515977	gi	417515977	integrin alpha-X precursor [Sus scrofa]	0.04							Failed	169	753703722
				51.89		gi|545829625	gi	545829625	PREDICTED: puratrophin-1 isoform X3 [Sus scrofa]	0.04									311248283
						gi|927128263	gi	927128263	PREDICTED: electroneutral sodium bicarbonate exchanger 1 isoform X1 [Sus scrofa]	0.04									456754341
						gi|927143669	gi	927143669	PREDICTED: NACHT, LRR and PYD domains-containing protein 13 [Sus scrofa]	0.04									927147297
						gi|927215741	gi	927215741	PREDICTED: zinc finger protein 831 isoform X2 [Sus scrofa]	0.04									753703576
						gi|147223370	gi	147223370	orthologue of H. sapiens chromosome 20 open reading frame 174 (C20orf174) [Sus scrofa]	0.03									298104100
						gi|350579552	gi	350579552	PREDICTED: LOW QUALITY PROTEIN: pappalysin-1 [Sus scrofa]	0.03									194036353
						gi|350587238	gi	350587238	PREDICTED: putative ATP-dependent RNA helicase TDRD9 [Sus scrofa]	0.03									119662979
						gi|456753189	gi	456753189	phosphatidylinositol-4-phosphate 3-kinase, catalytic subunit type 2 alpha [Sus scrofa]	0.03									417515788
						gi|927147297	gi	927147297	PREDICTED: LOW QUALITY PROTEIN: adhesion G protein-coupled receptor B2 [Sus scrofa]	0.03									335303642
						gi|927209681	gi	927209681	PREDICTED: LOW QUALITY PROTEIN: histone-lysine N-methyltransferase NSD3 [Sus scrofa]	0.03									335288662
						gi|115433705	gi	115433705	ataxia-telangiectasia mutated protein [Sus scrofa]	0.02									335287541
						gi|335291054	gi	335291054	PREDICTED: zinc finger protein Rlf [Sus scrofa]	0.02									121822452
						gi|350588243	gi	350588243	PREDICTED: rho guanine nucleotide exchange factor 17 [Sus scrofa]	0.02									119662957
						gi|417515766	gi	417515766	E3 ubiquitin-protein ligase UBR5 [Sus scrofa]	0.02									475021
						gi|753703856	gi	753703856	filamin A, alpha [Sus scrofa domesticus]	0.02									343488531
						gi|58416122	gi	58416122	dystrophin [Sus scrofa]	0.01									790202
						gi|417515782	gi	417515782	ubiquitin carboxyl-terminal hydrolase 34 [Sus scrofa]	0.01									311265391
						gi|417515788	gi	417515788	prolow-density lipoprotein receptor-related protein 1 precursor [Sus scrofa]	0.01									18482462
						gi|753703620	gi	753703620	lysine (K)-specific methyltransferase 2A [Sus scrofa domesticus]	0.01									194042518
																			62208256
										63.95									311268909
																			545838552
																			336092209
																			119662985
																			417515782
																			335301159
																			350579666
																			350588287
																			927109122
																			311258866
																			343790912
																			545858739
																			335279345
																			159792914
																			571403
																			545845484
																			545842357
																			164470586
																			346986432
																			311253127
																			345441750
																			335290150
																			90811815
																			927220670
																			545870503
																			350588243
																			456753189
																			335281050
																			311253102
																			168828759
																			262036937
																			336390569
																			345091038
																			164525
																			417515968
																			753703856
																			1695731
																			311248566
																			127236
																			6174950
																			1054947
																			417515820
																			311248841
																			441477601
																			82659499
																			311273487
																			350588686
																			545827961
																			456752927
																			358009191
																			545818753
																			58416122
																			456753963
																			52631989
																			927209681
																			545847489
																			14422414
																			753703620
																			545807134
																			89331015
																			545822352
																			335297154
																			147223391
																			417515889
																			343790945
																			927100103
																			545810855
																			311257152
																			335291283
																			927099328
																			545818365
																			106647515
																			545848099
																			545869873
																			311245812
																			17225060
																			350580955
																			694998510
																			54888560
																			433066
																			545823077
																			311250317
																			335289324
																			545853771
																			194036463
																			164614
																			1628608
																			545833205
																			514825932
																			119662937
																			194036411
																			120094
																			571377
																			927215741
																			545849110
																			138753471
																			311267450
																			456753038
																			545827189
																			456753031
																			337255748
																			194038973
																			54888438
																			147223335
																			350587238
																			86560784
																			558857
																			656736058
																			441477603
																			335296435
																			347349872
																			350584502
																			351738724
																			927097483
																			264748
																			2149957
																			115433705
																			545834637
																			417515766
																			311252547
																			417515977
																			404428588
																			147223370
																			559775234
																			54888422
																			927143669
																			311251721
																			164541
																			37652859
																			1575466
																			442557087
																			545797606
																			54888474
																			156140098
																			335291054
																			335279740
																			73425907
																			350593007
																			545829625
																			545835978
																			927128263
																			753704036
																			555827
																			194038338
																			1588326
																			927093616
																			311270042
																			108885167
