# Supplementary material for: Integrating Near-Infrared Spectroscopy and Proteomics for Semen Quality Biosensing
Source: Biosensors (Basel). 2025 Jul 15;15(7):456. doi: 10.3390/bios15070456 (PMC12293692; doi:10.3390/bios15070456)
Supplement: Supplementary file 1 [file biosensors-15-00456-s001.zip › Dlamini et al., Supplementary file 2-BS.xlsx]

## Sheet: Abundant proteins_Suppl 2
Manuscript Title: Integrating Near-Infrared Spectroscopy and Proteomics for Semen Quality Biosensing
Authors: Notsile H Dlamini1, Mariana Santos-Rivera2, Tina Nguyen3, Carrie Vance-Kouba2, Olga Pechanova4, Tibor Pechan4, Jean M Feugang1*
Supplementary file 2. The 20 most abundant proteins in boar seminal plasma derived-extracellular vesicles (SP-EVs).
Top 20 abundant proteins of SP-EVs of Passed semen				Top 20 abundant proteins of SP-EVs of Failed semen				Protein distribution between Passed and Failed groups: Venn Diagram representations
gi#	Protein Name	emPAI		gi#	Protein Name	emPAI						Names	total	gi#
248304	AWN-1=spermadhesin [swine, Peptide, 133 aa]	2.81		120094	RecName: Full=Fibrinogen alpha chain; Contains: RecName: Full=Fibrinopeptide A	8.99		List names	number of gi#	number of unique gi#		Failed Passed	9	731173974
123986	RecName: Full=Seminal plasma acrosin inhibitor A1	2.49		108346	spermadhesin PSP-I - pig	2.52		Failed	20	20				1041667
86560780	SPO11 meiotic protein covalently bound to DSB-like protein, partial [Sus scrofa]	1.69		41688298	lactotransferrin [Sus scrofa]	1.4		Passed	20	20				41688298
1839536	dipeptidyl peptidase II, DPP II, dipeptidyl aminopeptidase II {N-terminal} [swine, seminal plasma, Peptide Partial, 41 aa]	1.46		38569755	vimentin, partial [Sus scrofa]	1.33		Overall number of unique elements		31				545814700
3915882	RecName: Full=Lactotransferrin; Short=Lactoferrin; Flags: Precursor	1.34		1041667	65 kDa epididymal boar protein [Sus scrofa]	1.3								171221587
41688298	lactotransferrin [Sus scrofa]	1.34		731173974	heparin-binding protein WGA16 [Sus scrofa]	1.27								45269029
17467354	lactoferrin, partial [Sus scrofa]	1.3		86560784	RAB22A, partial [Sus scrofa]	1.23								108346
38569755	vimentin, partial [Sus scrofa]	1.29		45269029	cytoskeletal beta actin, partial [Sus scrofa]	1.2								38569755
108346	spermadhesin PSP-I - pig	1.23		3915882	RecName: Full=Lactotransferrin; Short=Lactoferrin; Flags: Precursor	1.1								3915882
731173974	heparin-binding protein WGA16 [Sus scrofa]	1.23		164470586	mannosidase alpha class 2B member 2, partial [Sus scrofa]	1.01						Passed	11	2652928
45269029	cytoskeletal beta actin, partial [Sus scrofa]	1.17		545814700	PREDICTED: pancreatic secretory granule membrane major glycoprotein GP2 isoform X1 [Sus scrofa]	1.01								17467354
545814700	PREDICTED: pancreatic secretory granule membrane major glycoprotein GP2 isoform X1 [Sus scrofa]	1.01		1628608	ubiquitin/ribosomal fusion protein [Sus scrofa]	0.95								86560780
66990208	spermadhesin AWN [Sus scrofa]	0.78		164525	lactoferrin [Sus scrofa]	0.92								927203134
927093671	PREDICTED: ezrin [Sus scrofa]	0.75		1695731	Rho A, partial [Sus scrofa]	0.89								335295972
2652928	pP47 protein, partial [Sus scrofa]	0.72		62208256	BRICHOS-like protein [Sus scrofa]	0.87								34329339
34329339	complement factor D, partial [Sus scrofa]	0.71		164614	lactoferrin [Sus scrofa]	0.83								66990208
171221587	milk fat globule-EGF factor 8 protein [Sus scrofa]	0.69		24935337	alkaline phosphatase, partial [Sus scrofa]	0.74								248304
1041667	65 kDa epididymal boar protein [Sus scrofa]	0.63		171221587	milk fat globule-EGF factor 8 protein [Sus scrofa]	0.69								123986
927203134	PREDICTED: MAP3K7 C-terminal-like protein [Sus scrofa]	0.57		121149	RecName: Full=Gamma-glutamyltranspeptidase 1; Short=GGT 1; AltName: Full=Gamma-glutamyltransferase 1; AltName: Full=Glutathione hydrolase 1; AltName: Full=Leukotriene-C4 hydrolase; AltName: CD_antigen=CD224; Contains: RecName: Full=Gamma-glutamyltra	0.64								927093671
335295972	PREDICTED: G0/G1 switch protein 2 isoform X1 [Sus scrofa]	0.53		335284522	PREDICTED: pancreatic secretory granule membrane major glycoprotein GP2 isoform X2 [Sus scrofa]	0.62								1839536
												Failed	11	62208256
														121149
		23.74				29.51								24935337
														164470586
														120094
														335284522
														86560784
														164614
														164525
														1695731
														1628608
