# Supplementary material for: Integrating Near-Infrared Spectroscopy and Proteomics for Semen Quality Biosensing
Source: Biosensors (Basel). 2025 Jul 15;15(7):456. doi: 10.3390/bios15070456 (PMC12293692; doi:10.3390/bios15070456)
Supplement: Supplementary file 1 [file biosensors-15-00456-s001.zip › Dlamini et al., Supplementary file 3-BS.xlsx]

## Sheet: Functional Analysis_Suppl 3
Manuscript Title: Integrating Near-Infrared Spectroscopy and Proteomics for Semen Quality Biosensing
Authors: Notsile H Dlamini1, Mariana Santos-Rivera2, Tina Nguyen3, Carrie Vance-Kouba2, Olga Pechanova4, Tibor Pechan4, Jean M Feugang1*
Supplementary file 3. Functional enrichment analyses of total and most abundant proteins in boar seminal plasma derived-extracellular vesicles (SP-EVs).
Significantly enriched biological functions																																											Significantly enriched biological functions in the top 20 Abundant proteins
Shared Proteins														Failed sample group															Passed sample group														Failed sample group
Category	Term	Count	%	PValue	Genes	List Total	Pop Hits	Pop Total	Fold Enrichment	Bonferroni	Benjamini	FDR		Failed	Category	Term	Count	%	PValue	Genes	List Total	Pop Hits	Pop Total	Fold Enrichment	Bonferroni	Benjamini	FDR		Category	Term	Count	%	PValue	Genes	List Total	Pop Hits	Pop Total	Fold Enrichment	Bonferroni	Benjamini	FDR		Category	Term	Count	%	PValue	Genes	List Total
GOTERM_BP_DIRECT	GO:0008360~regulation of cell shape	6	9.375	1.75564e-05	494457, 100152815, 396942, 100233201, 100513228, 396958	57	109	18906	18.2578	0.00766029	0.00768972	0.00768972		Failed	GOTERM_BP_DIRECT	GO:0008360~regulation of cell shape	9	4.34783	1.04949e-05	100627149, 494457, 100152815, 396942, 100525921, 100233201, 100513228, 396958, 494458	183	109	18906	8.53031	0.0106893	0.0107468	0.0106943		GOTERM_MF_DIRECT	GO:0030280~structural constituent of epidermis	11	5.6701	4.69148e-13	100622023, 100525745, 100511564, 100157304, 100152433, 100157675, 100049664, 100524022, 100049665, 100519971, 106506651	174	35	18939	34.2084	1.76881e-10	1.76869e-10	1.764e-10		UP_KW_MOLECULAR_FUNCTION	KW-0378~Hydrolase	6	37.5	0.00025944	396847, 100170147, 397649, 397095, 396958, 414396	7
GOTERM_BP_DIRECT	GO:0051017~actin filament bundle assembly	4	6.25	8.51614e-05	100158187, 100152815, 100513228, 100156254	57	29	18906	45.7495	0.0366151	0.0186503	0.0186503		Failed															GOTERM_MF_DIRECT	GO:0042802~identical protein binding	25	12.8866	7.35928e-05	780435, 100524621, 100513228, 396958, 100627974, 100621098, 100518652, 100188980, 100519463, 414396, 396960, 396562, 100152815, 100155504, 396623, 100233201, 780440, 100154993, 780428, 100626716, 100522394, 110260081, 100516641, 100302363, 100625104	174	1109	18939	2.45367	0.0273641	0.0138723	0.0138355
GOTERM_BP_DIRECT	GO:0006749~glutathione metabolic process	4	6.25	0.000260357	100153094, 780435, 100739163, 100510917	57	42	18906	31.589	0.107788	0.0380121	0.0380121		Failed	Category	Term	Count	%	PValue	Genes	List Total	Pop Hits	Pop Total	Fold Enrichment	Bonferroni	Benjamini	FDR
														Failed	GOTERM_CC_DIRECT	GO:0048471~perinuclear region of cytoplasm	19	9.17874	5.73777e-08	100152815, 396996, 397025, 397113, 100233201, 100157625, 100620501, 100154116, 100515934, 100156254, 100153199, 100127160, 100519863, 100624487, 100516546, 100134956, 100624570, 100511890, 494458	188	425	20858	4.95997	1.42296e-05	1.42297e-05	1.30247e-05		Category	Term	Count	%	PValue	Genes	List Total	Pop Hits	Pop Total	Fold Enrichment	Bonferroni	Benjamini	FDR
														Failed	GOTERM_CC_DIRECT	GO:0005737~cytoplasm	64	30.9179	1.54394e-06	733625, 100621739, 397025, 100157138, 100513228, 100625415, 100157335, 100522185, 100518874, 100521019, 100153094, 100158187, 100628006, 100512730, 100518074, 100153809, 397039, 100152815, 396942, 100157625, 100522234, 100154116, 100518628, 100514626, 100621324, 100620637, 100156254, 100522394, 100158154, 100521423, 100627104, 100134956, 100151838, 414427, 100154205, 100519905, 100624945, 1001559…	188	3986	20858	1.78138	0.000382824	0.000191448	0.000175237		GOTERM_CC_DIRECT	GO:0005615~extracellular space	37	19.0722	2.33482e-09	397545, 397525, 449572, 396996, 397388, 397586, 397542, 397025, 110259943, 100524621, 396812, 396877, 100524022, 100157675, 100049664, 100049665, 397649, 396958, 100303610, 100621099, 654289, 100622023, 100511564, 100037961, 100519286, 396960, 396942, 396845, 100157304, 100152433, 396806, 397219, 397518, 100626716, 100518647, 100525745, 106506651	179	1406	20858	3.06645	5.93043e-07	5.93043e-07	5.44012e-07
Category	Term	Count	%	PValue	Genes	List Total	Pop Hits	Pop Total	Fold Enrichment	Bonferroni	Benjamini	FDR		Failed	GOTERM_CC_DIRECT	GO:0070062~extracellular exosome	9	4.34783	4.77227e-06	396960, 595120, 396942, 397067, 613133, 100511890, 100151838, 396849, 106505387	188	105	20858	9.50973	0.00118283	0.000394508	0.000361102		GOTERM_CC_DIRECT	GO:0045095~keratin filament	12	6.18557	5.56381e-09	100622023, 100525745, 100511564, 100157304, 100152433, 100157675, 100049664, 100524022, 100049665, 100519971, 106506651, 100738779	179	118	20858	11.85	1.41321e-06	7.06603e-07	6.48183e-07
GOTERM_CC_DIRECT	GO:0016324~apical plasma membrane	10	15.625	5.13402e-08	100303610, 494457, 100124377, 100152815, 396942, 396996, 397113, 396631, 100233201, 397492	58	273	20858	13.1729	6.82823e-06	6.82825e-06	6.00681e-06		Failed	GOTERM_CC_DIRECT	GO:0005884~actin filament	8	3.86473	6.99667e-06	100627149, 100158187, 100152815, 396942, 100522578, 100156254, 100154254, 414396	188	79	20858	11.2351	0.00173368	0.000433794	0.000397061		GOTERM_CC_DIRECT	GO:0001533~cornified envelope	8	4.12371	1.98405e-08	397027, 396942, 100525745, 100511564, 100049664, 100049665, 100519971, 100519286	179	36	20858	25.8945	5.03948e-06	1.67983e-06	1.54095e-06
GOTERM_CC_DIRECT	GO:0005884~actin filament	6	9.375	2.46059e-06	100158187, 100152815, 396942, 100522578, 100156254, 414396	58	79	20858	27.313	0.000327206	0.00016363	0.000143945		Failed	GOTERM_CC_DIRECT	GO:0016324~apical plasma membrane	12	5.7971	3.75912e-05	100303610, 494457, 100124377, 100152815, 396942, 396996, 397113, 396631, 100233201, 397492, 100154116, 494458	188	273	20858	4.87678	0.00927947	0.00186452	0.00170664		GOTERM_CC_DIRECT	GO:0016324~apical plasma membrane	14	7.21649	6.73038e-07	100124377, 100152815, 396942, 396996, 397113, 100233201, 396631, 100303610, 494457, 100516641, 397492, 397373, 100037961, 494458	179	273	20858	5.97565	0.000170937	4.27379e-05	3.92045e-05
GOTERM_CC_DIRECT	GO:0005886~plasma membrane	30	46.875	4.42754e-06	100124377, 396996, 396631, 613133, 448980, 100513228, 100524386, 397649, 494457, 100158187, 100518910, 100624487, 397492, 100151805, 397095, 414396, 100511536, 100152815, 396942, 100152434, 397113, 100524730, 100523862, 100521320, 100621324, 100170147, 100522394, 100516546, 100523809, 106505387	58	4815	20858	2.24063	0.000588691	0.000196288	0.000172674		Failed	GOTERM_CC_DIRECT	GO:0030175~filopodium	6	2.89855	5.58562e-05	494457, 100152815, 100513228, 100156254, 100154254, 494458	188	46	20858	14.4713	0.0137572	0.00230872	0.00211323		GOTERM_CC_DIRECT	GO:0030175~filopodium	7	3.60825	2.50503e-06	494457, 100152815, 100513228, 100620940, 780428, 100156254, 494458	179	46	20858	17.7321	0.000636076	0.000127255	0.000116734
GOTERM_CC_DIRECT	GO:0048471~perinuclear region of cytoplasm	8	12.5	0.000152431	100152815, 396996, 397025, 397113, 100233201, 100624487, 100516546, 100156254	58	425	20858	6.76933	0.0200707	0.00506833	0.00445861		Failed															GOTERM_CC_DIRECT	GO:0009986~cell surface	15	7.73196	1.62176e-05	396942, 396623, 396996, 397025, 100524621, 100135670, 399529, 100157675, 396806, 397649, 100303610, 100621099, 100157182, 397492, 494458	179	421	20858	4.15173	0.00411083	0.000653697	0.000599651
GOTERM_CC_DIRECT	GO:0005769~early endosome	6	9.375	0.000230767	100511536, 396942, 396996, 397113, 100523862, 397649	58	203	20858	10.6292	0.0302292	0.00598979	0.00526921		Failed	Category	Term	Count	%	PValue	Genes	List Total	Pop Hits	Pop Total	Fold Enrichment	Bonferroni	Benjamini	FDR		GOTERM_CC_DIRECT	GO:0048471~perinuclear region of cytoplasm	15	7.73196	1.80153e-05	100152815, 396996, 397025, 397113, 100233201, 100579172, 100620940, 100156254, 100627513, 100621099, 100624487, 100516546, 100521815, 100037961, 494458	179	425	20858	4.11265	0.00456547	0.000653697	0.000599651
GOTERM_CC_DIRECT	GO:0030175~filopodium	4	6.25	0.000270216	494457, 100152815, 100513228, 100156254	58	46	20858	31.2714	0.0353053	0.00598979	0.00526921		Failed	UP_KW_CELLULAR_COMPONENT	KW-0963~Cytoplasm	36	17.3913	2.79247e-05	414427, 397025, 613133, 100515704, 100620501, 100513228, 100521551, 100518874, 494457, 100628006, 100518074, 100153809, 414396, 494458, 100522091, 100739163, 100152815, 396942, 100048964, 100522234, 100154116, 100515934, 100125957, 100322871, 100101922, 397418, 100522394, 100154254, 100620094, 100525921, 100521423, 100134956, 100624570, 497636, 733588, 100514460	125	1908	13571	2.04845	0.000781596	0.000781891	0.000781891		GOTERM_CC_DIRECT	GO:0005576~extracellular region	25	12.8866	5.85995e-05	397545, 396996, 397388, 397586, 397542, 397025, 100511642, 100156689, 100524621, 396812, 100170137, 399529, 397649, 100303610, 100621099, 397492, 100519286, 396783, 396942, 100233201, 396847, 100302702, 396845, 397219, 397518	179	1168	20858	2.49412	0.0147745	0.00186053	0.00170671
GOTERM_CC_DIRECT	GO:0009986~cell surface	7	10.9375	0.000992584	100303610, 396942, 396996, 397025, 397492, 399529, 397649	58	421	20858	5.97944	0.123728	0.0188591	0.0165903																	GOTERM_CC_DIRECT	GO:0005737~cytoplasm	56	28.866	0.000105593	397027, 397586, 397025, 100155875, 100513228, 100049664, 100049665, 100514153, 100153094, 100158187, 100156481, 100511564, 100521815, 100153809, 100152815, 396942, 100621324, 780428, 100156254, 100522394, 100158154, 100329127, 100523324, 100521423, 100520896, 100145887, 100134955, 100125376, 100519595, 100322868, 414427, 100624945, 100579172, 100620940, 574064, 100627974, 494457, 100518652, 39737…	179	3986	20858	1.63708	0.0264655	0.00271994	0.00249506
GOTERM_CC_DIRECT	GO:0005576~extracellular region	11	17.1875	0.00113473	100303610, 397545, 396942, 396996, 397025, 100233201, 397492, 396847, 399529, 397219, 397649	58	1168	20858	3.38684	0.140156	0.0188649	0.0165954																	GOTERM_CC_DIRECT	GO:0005829~cytosol	47	24.2268	0.000107084	100525152, 397027, 397542, 397025, 100579172, 100515946, 100513228, 100620940, 100135670, 574064, 100621098, 100518652, 100158187, 100156481, 100516258, 100624487, 397373, 100521815, 100153809, 100519463, 414396, 100739163, 100152815, 396942, 780440, 100514865, 100621324, 780428, 100738779, 100156254, 100522031, 100522394, 100520470, 100521327, 100519876, 110260081, 100158154, 100620097, 10051664…	179	3124	20858	1.7531	0.0268343	0.00271994	0.00249506
GOTERM_CC_DIRECT	GO:0005615~extracellular space	12	18.75	0.00130437	100303610, 396960, 397545, 397525, 396942, 100518647, 396996, 397025, 110259943, 397219, 397649, 396958	58	1406	20858	3.06931	0.159362	0.0192756	0.0169567																	GOTERM_CC_DIRECT	GO:0005884~actin filament	6	3.09278	0.00057895	100158187, 100152815, 396942, 100522578, 100156254, 414396	179	79	20858	8.85001	0.136789	0.0123714	0.0113485
GOTERM_CC_DIRECT	GO:0030424~axon	5	7.8125	0.00297357	100511536, 100152434, 100522578, 100522394, 414396	58	218	20858	8.24818	0.327043	0.0360029	0.0316717																	GOTERM_CC_DIRECT	GO:0005764~lysosome	9	4.63918	0.000584474	397027, 100623352, 449572, 100518647, 396847, 613133, 100037961, 100523462, 396958	179	218	20858	4.81067	0.138	0.0123714	0.0113485
GOTERM_CC_DIRECT	GO:0070062~extracellular exosome	4	6.25	0.00297768	396960, 396942, 613133, 106505387	58	105	20858	13.6998	0.327412	0.0360029	0.0316717																	GOTERM_CC_DIRECT	GO:0070062~extracellular exosome	6	3.09278	0.00207668	396960, 110260081, 396942, 613133, 100522244, 106505387	179	105	20858	6.65858	0.410231	0.0405751	0.0372205
																													GOTERM_CC_DIRECT	GO:0042582~azurophil granule	3	1.54639	0.00250642	100525152, 100156481, 396958	179	9	20858	38.8417	0.471351	0.0454737	0.0417141
																													GOTERM_CC_DIRECT	GO:0005882~intermediate filament	5	2.57732	0.00272976	396562, 100152434, 100524022, 100519971, 100522394	179	68	20858	8.56802	0.50058	0.046224	0.0424023
Category	Term	Count	%	PValue	Genes	List Total	Pop Hits	Pop Total	Fold Enrichment	Bonferroni	Benjamini	FDR																	GOTERM_CC_DIRECT	GO:0005856~cytoskeleton	10	5.15464	0.00309338	494457, 100627513, 100152815, 397025, 100145887, 100513228, 397373, 100519971, 414396, 494458	179	348	20858	3.34842	0.544763	0.0491074	0.0450473
KEGG_PATHWAY	ssc00480:Glutathione metabolism	5	7.8125	0.000112311	100153094, 780435, 100739163, 100510917, 397095	42	57	9216	19.2481	0.0158226	0.0159482	0.0154989																	GOTERM_CC_DIRECT	GO:0042581~specific granule	3	1.54639	0.00378651	100525152, 100156481, 397649	179	11	20858	31.7796	0.618483	0.0541394	0.0496633
																													GOTERM_CC_DIRECT	GO:0005834~heterotrimeric G-protein complex	4	2.06186	0.00383665	100144419, 100516546, 654405, 733588	179	37	20858	12.5973	0.623329	0.0541394	0.0496633
																													Category	Term	Count	%	PValue	Genes	List Total	Pop Hits	Pop Total	Fold Enrichment	Bonferroni	Benjamini	FDR
																													GOTERM_BP_DIRECT	GO:0045109~intermediate filament organization	13	6.70103	2.30734e-12	396562, 100157304, 100152433, 100524022, 100157675, 100049664, 100049665, 100522394, 100525745, 100622023, 100511564, 100519971, 106506651	177	71	18906	19.5574	2.32353e-09	2.32349e-09	2.31426e-09
																													GOTERM_BP_DIRECT	GO:0031424~keratinization	10	5.15464	4.2996e-10	100622023, 100525745, 100511564, 100157304, 100152433, 100157675, 100049664, 100524022, 100049665, 106506651	177	47	18906	22.7263	4.3297e-07	2.16485e-07	2.15625e-07
																													GOTERM_BP_DIRECT	GO:0008360~regulation of cell shape	8	4.12371	7.21275e-05	494457, 110260081, 100152815, 396942, 100233201, 100513228, 396958, 494458	177	109	18906	7.83953	0.0700598	0.02059	0.0205082
																													GOTERM_BP_DIRECT	GO:0007338~single fertilization	6	3.09278	8.17875e-05	396783, 397545, 397098, 399529, 396806, 396958	177	48	18906	13.3517	0.0790628	0.02059	0.0205082
																													Category	Term	Count	%	PValue	Genes	List Total	Pop Hits	Pop Total	Fold Enrichment	Bonferroni	Benjamini	FDR
																													KEGG_PATHWAY	ssc04610:Complement and coagulation cascades	8	4.12371	4.68356e-05	397525, 397542, 397025, 654289, 397388, 396877, 100519286, 397518	112	80	9216	8.22857	0.0115483	0.0116152	0.0111937
																													KEGG_PATHWAY	ssc00480:Glutathione metabolism	6	3.09278	0.000588967	100153094, 780435, 100739163, 100510917, 100157523, 397095	112	57	9216	8.66165	0.135935	0.0498441	0.0480353
																													KEGG_PATHWAY	ssc05205:Proteoglycans in cancer	10	5.15464	0.000824698	494457, 100152815, 100516641, 396623, 100523324, 780428, 100621789, 100626716, 414396, 494458	112	206	9216	3.99445	0.185035	0.0498441	0.0480353
																													KEGG_PATHWAY	ssc04530:Tight junction	9	4.63918	0.000857045	494457, 100152815, 100516641, 100233201, 100155875, 100145887, 780428, 414396, 494458	112	166	9216	4.46127	0.191551	0.0498441	0.0480353
																													KEGG_PATHWAY	ssc05146:Amoebiasis	7	3.60825	0.0012045	396623, 100511642, 100523862, 654405, 100621789, 100626716, 733588	112	99	9216	5.81818	0.258363	0.0498441	0.0480353
																													KEGG_PATHWAY	ssc00511:Other glycan degradation	4	2.06186	0.00121626	449572, 100518647, 396847, 396958	112	18	9216	18.2857	0.260525	0.0498441	0.0480353
																													KEGG_PATHWAY	ssc05418:Fluid shear stress and atherosclerosis	8	4.12371	0.00140689	100153094, 780435, 100739163, 100145887, 100510917, 396691, 100621789, 414396	112	139	9216	4.73587	0.294716	0.0498441	0.0480353
																													Category	Term	Count	%	PValue	Genes	List Total	Pop Hits	Pop Total	Fold Enrichment	Bonferroni	Benjamini	FDR
																													UP_KW_MOLECULAR_FUNCTION	KW-0378~Hydrolase	27	13.9175	1.74243e-05	397027, 100154209, 100155917, 100526162, 449572, 613133, 396877, 100515648, 397506, 397649, 396958, 100170771, 100623352, 100621099, 100188980, 397492, 397098, 100037961, 397095, 414396, 100511536, 396847, 100170147, 780428, 397518, 100329127, 100518647	82	1350	9819	2.39488	0.000975296	0.000975764	0.000975764
																													UP_KW_MOLECULAR_FUNCTION	KW-0720~Serine protease	6	3.09278	0.00120139	100623352, 397492, 397098, 396877, 397649, 397518	82	97	9819	7.40684	0.0651025	0.0336389	0.0336389
																													Category	Term	Count	%	PValue	Genes	List Total	Pop Hits	Pop Total	Fold Enrichment	Bonferroni	Benjamini	FDR
																													UP_KW_CELLULAR_COMPONENT	KW-0416~Keratin	12	6.18557	2.00162e-09	100622023, 100525745, 100511564, 100157304, 100152433, 100157675, 100049664, 100524022, 100049665, 100519971, 106506651, 100738779	127	100	13571	12.823	6.40519e-08	6.40519e-08	5.80471e-08
																													UP_KW_CELLULAR_COMPONENT	KW-0964~Secreted	27	13.9175	2.87906e-06	397545, 396996, 397388, 397586, 397542, 397025, 100511642, 100156689, 613133, 396877, 100170137, 399529, 397649, 100303610, 100621099, 397492, 100037961, 100519286, 396960, 396783, 396942, 396847, 100302702, 396845, 396806, 397518, 100626716	127	1044	13571	2.76358	9.21259e-05	4.6065e-05	4.17464e-05
																													UP_KW_CELLULAR_COMPONENT	KW-0963~Cytoplasm	36	18.5567	4.03516e-05	397027, 414427, 397025, 594847, 100155875, 613133, 100513228, 100049664, 100523493, 494457, 100516258, 397373, 100521815, 100153809, 414396, 494458, 100739163, 100152815, 396942, 100514865, 100623607, 780428, 100522394, 100519876, 100144419, 100516641, 100302363, 100521423, 100520896, 100134955, 100145887, 100125376, 100516187, 100519595, 733588, 100514460	127	1908	13571	2.01619	0.00129044	0.000430417	0.000390066
																													UP_KW_CELLULAR_COMPONENT	KW-0206~Cytoskeleton	14	7.21649	0.000155915	100152815, 100155875, 100513228, 780428, 100522394, 494457, 100144419, 100516258, 100145887, 397373, 100521815, 100516187, 414396, 494458	127	424	13571	3.52834	0.00497725	0.00117482	0.00106468
																													UP_KW_CELLULAR_COMPONENT	KW-0403~Intermediate filament	5	2.57732	0.000183565	396562, 100152433, 100157675, 106506651, 100522394	127	31	13571	17.2352	0.0058574	0.00117482	0.00106468
[truncated: 19 more columns]
